# Supplementary material for: Inhibition of Hyperglycemia and Hyperlipidemia by Blocking Toll-like Receptor 4: Comparison of Wild-Type and Toll-like Receptor 4 Gene Knockout Mice on Obesity and Diabetes Modeling
Source: Biology (Basel). 2024 Jan 22;13(1):63. doi: 10.3390/biology13010063 (PMC10813444; doi:10.3390/biology13010063)
Supplement: Supplementary file 1 [file biology-13-00063-s001.zip]

Archive with 1 entries (1 files):
- biology-2782107-supplementary.pdf
